# Supplementary material for: Changes in Phytochemical, Physiological, and Morphological Traits in Pelargonium graveolens as Affected by Drought Stress and Ascophyllum nodosum Extract
Source: Int J Mol Sci. 2025 Sep 20;26(18):9210. doi: 10.3390/ijms26189210 (PMC12470972; doi:10.3390/ijms26189210)
Supplement: Supplementary file 1 [file ijms-26-09210-s001.zip]

Archive with 1 entries (1 files):
- ijms-3825938-supplementary.pdf
